# Supplementary material for: Humanization and Communication Skills: A Cross-Sectional Study in Spanish Nursing Students
Source: Nurs Rep. 2026 May 18;16(5):171. doi: 10.3390/nursrep16050171 (PMC13209899; doi:10.3390/nursrep16050171)
Supplement: Supplementary file 1 [file nursrep-16-00171-s001.zip]

Archive with 1 entries (1 files):
- nursrep-4245678-supplementary.pdf
